# Supplementary material for: Arctic Diatoms as a Source of Antibiofilm Compounds: Identification of Methyl 3-Hydroxyoctadecanoate and Pheophorbide a
Source: Biomolecules. 2025 Oct 21;15(10):1482. doi: 10.3390/biom15101482 (PMC12562383; doi:10.3390/biom15101482)
Supplement: Supplementary file 1 [file biomolecules-15-01482-s001.zip]

Archive with 1 entries (1 files):
- biomolecules-3904240-supplementary.pdf
